# Supplementary material for: A Data Integration Multi-Omics Approach to Study Calorie Restriction-Induced Changes in Insulin Sensitivity
Source: Front Physiol. 2019 Feb 5;9:1958. doi: 10.3389/fphys.2018.01958 (PMC6371001; doi:10.3389/fphys.2018.01958)
Supplement: Supplementary file 1 [file Table_1.xlsx]

## Sheet: SupplTable 1
Supplementary Table 1. Post-hoc power calculation for insulin sensitivity change from baseline to week 6 of calorie restriction.
Variable	Number	Mean change (T0 to W6)	Standard deviation	Correlation (T0 vs. W6)	Power based on N=27 (%)
Insulin (µUI/ml)	27	-3.1	2.5	0.838521	99.9
Glucose (mM)	27	-0.2	0.3	0.652638	97.8
Insulin : Glucose	27	-0.5	0.7	0.325927	87
HOMA2-IR	27	-0.4	0.3	0.847258	99.9
HOMA2-B	27	-17.5	19.3	0.736595	99.9
HOMA2-S	27	45.1	32.5	0.829796	99.9
FIRI	27	-0.7	0.5	0.845736	99.9
Disse Index	27	1.8	5.7	0.186247	23.7
QUICKI	27	0.02	0.01	0.849514	99.9
Revised QUICKI	27	0.01	0.05	0.42749	15.5

## Sheet: SupplTable 2
Supplementary Table 2. Number of variables associated with change in insulin sensitivity at different PLSR coefficient thresholds.
	Association coefficient threshold
Variable block	0.5	0.6	0.7	0.75	0.8	0.9
Lifestyle factors (foods+nutrients+PA)	34	22	11*	5	1	0
MGS	71	30	21*	1	0	0
Fecal	512	337	198	131*	54	1
Urine	329	216	124	72*	33	0
Serum	167	145	107	84*	49	2
sAT transcriptomics (# probes associated with clinical variables)	6,329	3,692	969	257*	32	0
* Selected thresholds for PLSR analysis. PA = physical activity; MGS = metagenomic species; sAT = subcutaneous adipose tissue.

## Sheet: SupplTable 3
Supplementary Table 3. Change in lifestyle factors.
Change in nutrient consumption (W6 - T0)
	N	Median	IQR	Padj
Total calories	27	-525	683	5.68892e-08
Water (g)	27	293	429	4.04589e-05
Protein (g)	27	25.9	19.8	2.40486e-06
Protein (%)	27	18.3	9.6	3.33078e-08
Carbohydrate (g)	27	-81.1	77.5	3.39441e-08
Carbohydrate (%)	27	-8.1	10.3	1.77496e-05
Simple sugars	27	-11.2	36.9	0.00786978
Complex sugars	27	-60.2	39.6	3.33078e-08
Fiber	27	4.1	6.9	0.00045796
Fat (g)	27	-37.9	31.8	8.03369e-08
Fat (%)	27	-10.3	7.4	1.70282e-07
Saturated fat	27	-14.3	14.5	1.70282e-07
Monounsaturated fat	27	-10.7	10.1	2.08758e-07
Polyunsaturated fat	27	-3.4	3.5	1.77496e-05
Cholesterol	27	-177.8	191.9	2.40486e-06
Alcohol	27	0	1.6	0.0451009
Sodium	27	-276	1168	0.00984596
Potassium	27	-153	691	0.333961
Magnesium	27	-50.1	43.7	3.57444e-05
Phosphorus	27	-340	246	8.03369e-08
Calcium	27	-140	409	0.0577993
Iron	27	-3.5	3.3	7.1503e-06
Vitamin A	27	-215	336	1.10965e-06
Beta-carotene	27	1901	5568	0.00590504
Vitamin B1	27	-0.29	0.53	8.64638e-05
Vitamin B2	27	-0.29	0.49	0.000312368
Vitamin B3	27	-3.9	5.4	2.40486e-06
Vitamin B5	27	-0.53	1.57	0.00095733
Vitamin B6	27	-0.27	0.44	0.000884174
Vitamin B9	27	-28.6	148.4	0.331844
Vitamin B12	27	-1.6	2.8	0.000217411
Vitamin C	27	20.6	53.7	0.0210769
Vitamin D	27	-0.53	1.83	0.00786978
Vitamin E	27	-1.1	4.5	0.147845
Change in food consumption (W6 - T0)
Bread and bread products	27	-42.86	53.74	2.36922e-06
Cereals e.g. rice, pasta	27	-77.14	77.15	1.35444e-07
Pulses e.g. lentils	27	0	0	0.207961
Potatoes including chips	27	-31.54	42.86	2.20156e-06
Breakfast cereals	27	0	4.29	0.0534539
Milk	27	-21.43	142.86	0.0010376
Yogurt	27	72.85	151	3.69492e-05
Cheese	27	-21.42	20	8.12589e-07
White meat e.g. chicken	27	-14.29	32.85	0.0433521
Red meat e.g. beef, lamb	27	-27.14	35.71	2.36922e-06
Delicatessen meats e.g. ham	27	-17.14	37.62	0.000302283
Fish and fish products	27	0	45.71	0.483639
Fruit	27	4.29	197.15	0.797791
Vegetables	27	135.24	154.28	2.21663e-06
Fats and oils	27	-5	11.9	0.000166681
Eggs and egg dishes	27	2.43	20.57	0.803211
Sweets, confectionary and table sugar	27	-13.57	75.78	0.0534539
Savory snacks, pies and pizzas	27	0	36.72	0.092532
Soups	27	21.14	53.86	0.0248109
Pastries and sweet biscuits	27	-34	48.36	2.36922e-06
Condiments and sauces	27	-8.57	12.14	2.24945e-07
Nuts and seeds	27	0	0	0.0477941
Water (all types)	27	21.43	88.57	0.416125
Drinks without sugar without alcohol e.g. tea, coffee	27	-14.28	97.15	0.2529
Drinks with sugar without alcohol e.g. soda, fruit juice	27	-28.57	85.71	0.001374
Drinks with alcohol e.g. wine, beer	27	0	25	0.000528971
Change in physical activity (Baecke questionnaire) (W6 - T0)
PA @ work	27	0	0.3	0.754913
PA @ sports	27	0	0.5	0.754913
PA @ leisure	27	0	0.5	0.754913
Change (week 6 - baseline) in dietary intake at the level of nutrients or food groups, and in physical activity. Wilcoxon signed rank sum test, adjusted p-values (BH correction) are shown. IQR = interquartile range.

## Sheet: SupplTable 4
Supplementary Table 4. Annotation of subcutaneous adipose tissue (sAT) gene expression probes associated with clinical outcomes.
Group	Probe ID	Symbol	Name	Function
Regulation of cell cycle	ILMN_1764729	JAG2	jagged 2	cell cycle
	ILMN_1670931	PDS5A	PDS5, regulator of cohesion maintenance, homolog A (S. cerevisiae)	mitotic cell cycle
	ILMN_1680129	NSUN2	NOP2/Sun domain family, member 2	mitotic nuclear division
	ILMN_1670895	ZNF207	zinc finger protein 207	mitotic sister chromatid segregation
	ILMN_2206716	JTB	jumping translocation breakpoint	cell cycle cytokines
	ILMN_2301624	MACF1	microtubule-actin crosslinking factor 1	ATP catabolic process / cell cycle arrest
	ILMN_1745329	PRR14	proline rich 14	chromatin remodeling in mitosis*
	ILMN_1664921	PPP6C	protein phosphatase 6, catalytic subunit	G1/S transition of mitotic cell cycle
	ILMN_2368971	PSMD12	proteasome (prosome, macropain) 26S subunit, non-ATPase, 12	G1/S transition of mitotic cell cycle
	ILMN_2331501	UBC	ubiquitin C	G1/S transition of mitotic cell cycle
	ILMN_1759952	PSMA5	proteasome (prosome, macropain) subunit, alpha type, 5	G1/S transition of mitotic cell cycle / mRNA metabolic process / proteasome
	ILMN_1795227	DYNLL1	dynein, light chain, LC8-type 1	microtubule-based process / G2/M transition of mitotic cell cycle
	ILMN_2300186	DYNLL1	dynein, light chain, LC8-type 1	microtubule-based process / G2/M transition of mitotic cell cycle
DNA repair, transcription, regulation of transcription	ILMN_1671257	DKC1	dyskeratosis congenita 1, dyskerin	telomere maintenance
	ILMN_1652505	APEX2	APEX nuclease (apurinic/apyrimidinic endonuclease) 2	DNA catabolic process, endonucleolytic
	ILMN_1701058	TATDN1	TatD DNase domain containing 1	DNA catabolic process, endonucleolytic
	ILMN_2117569	DEM1	defects in morphology 1 homolog (S. cerevisiae)	DNA catabolic process, exonucleolytic
	ILMN_1796245	DNASE2	deoxyribonuclease II, lysosomal	DNA metabolic process
	ILMN_1804642	SMUG1	single-strand-selective monofunctional uracil-DNA glycosylase 1	DNA repair
	ILMN_2332105	WRNIP1	Werner helicase interacting protein 1	DNA synthesis involved in DNA repair
	ILMN_1739497	GTF2H5	general transcription factor IIH, polypeptide 5	nucleotide-excision repair
	ILMN_1692058	NDN	necdin homolog (mouse)	transcription
	ILMN_1760667	POLR3GL	polymerase (RNA) III (DNA directed) polypeptide G (32kD)-like	transcription from RNA polymerase III promoter
	ILMN_2241775	TROVE2	TROVE domain family, member 2	transcription from RNA polymerase III promoter
	ILMN_2148847	AKIRIN2	akirin 2	transcription, DNA-templated
	ILMN_2106902	FOXN3	forkhead box N3	transcription, DNA-templated
	ILMN_1753613	HOXA5	homeobox A5	transcription, DNA-templated
	ILMN_1689445	POLR2H	polymerase (RNA) II (DNA directed) polypeptide H	transcription, DNA-templated
	ILMN_1750079	PURB	purine-rich element binding protein B	transcription, DNA-templated
	ILMN_1653412	RAX2	retina and anterior neural fold homeobox 2	transcription, DNA-templated
	ILMN_2062754	SRA1	steroid receptor RNA activator 1	transcription, DNA-templated
	ILMN_1797813	SUZ12	suppressor of zeste 12 homolog (Drosophila)	transcription, DNA-templated
	ILMN_1794844	THRSP	thyroid hormone responsive	transcription, DNA-templated
	ILMN_1665887	WDR61	WD repeat domain 61	transcription, DNA-templated
	ILMN_1673138	ZBTB33	zinc finger and BTB domain containing 33	transcription, DNA-templated
	ILMN_2115949	ZNF394	zinc finger protein 394	transcription, DNA-templated
	ILMN_2227495	ZNF549	zinc finger protein 549	transcription, DNA-templated
	ILMN_2386016	C2orf28	chromosome 2 open reading frame 28	regulation of gene expression
	ILMN_1705310	VEZF1	vascular endothelial zinc finger 1	regulation of transcription from RNA polymerase II promoter
	ILMN_2334242	CREB1	cAMP responsive element binding protein 1	regulation of transcription, DNA-templated
	ILMN_1675130	NFIC	nuclear factor I/C (CCAAT-binding transcription factor)	negative regulation of transcription from RNA polymerase II promoter
	ILMN_1723494	SIRT2	sirtuin 2	negative regulation of transcription from RNA polymerase II promoter
	ILMN_1754234	ZMYND11	zinc finger, MYND-type containing 11	negative regulation of transcription from RNA polymerase II promoter
	ILMN_1703487	LMO4	LIM domain only 4	neural tube closure / transcriptional regulation
RNA modification, translation, regulation of translation, protein modification	ILMN_1796113	BCDIN3D	BCDIN3 domain containing	RNA methylation
	ILMN_1663401	LARP6	La ribonucleoprotein domain family, member 6	RNA processing
	ILMN_1733696	IMP3	IMP3, U3 small nucleolar ribonucleoprotein, homolog (yeast)	rRNA processing
	ILMN_2358652	NXF1	nuclear RNA export factor 1	mRNA export from nucleus
	ILMN_2092693	LSM12	LSM12 homolog (S. cerevisiae)	mRNA metabolic process
	ILMN_1673185	CPSF2	cleavage and polyadenylation specific factor 2, 100kDa	mRNA polyadenylation
	ILMN_1805028	THOC7	THO complex 7 homolog (Drosophila)	mRNA processing
	ILMN_1707506	YTHDC1	YTH domain containing 1	mRNA splice site selection
	ILMN_2321451	HNRNPD	heterogeneous nuclear ribonucleoprotein D (AU-rich element RNA binding protein 1, 37kDa)	mRNA splicing, via spliceosome
	ILMN_2370135	HNRNPU	heterogeneous nuclear ribonucleoprotein U (scaffold attachment factor A)	mRNA splicing, via spliceosome
	ILMN_1680279	USP49	ubiquitin specific peptidase 49	mRNA splicing, via spliceosome
	ILMN_1655154	PTBP1	polypyrimidine tract binding protein 1	regulation of alternative mRNA splicing, via spliceosome
	ILMN_2396648	EXOSC1	exosome component 1	nuclear-transcribed mRNA catabolic process, deadenylation-dependent decay
	ILMN_2218450	LSM1	LSM1 homolog, U6 small nuclear RNA associated (S. cerevisiae)	nuclear-transcribed mRNA catabolic process, deadenylation-dependent decay
	ILMN_1722858	PPP2CA	protein phosphatase 2, catalytic subunit, alpha isozyme	nuclear-transcribed mRNA catabolic process, nonsense-mediated decay
	ILMN_2383693	UPF2	UPF2 regulator of nonsense transcripts homolog (yeast)	nuclear-transcribed mRNA catabolic process, nonsense-mediated decay
	ILMN_1753885	YTHDF1	YTH domain family, member 1	poly(A) RNA binding
	ILMN_1724718	NCK2	NCK adaptor protein 2	regulation of translation
	ILMN_1672884	MTFMT	mitochondrial methionyl-tRNA formyltransferase	translation
	ILMN_1809488	SPCS2	signal peptidase complex subunit 2 homolog (S. cerevisiae)	translation
	ILMN_1730685	MRPL16	mitochondrial ribosomal protein L16	translation
	ILMN_2189424	MRPL20	mitochondrial ribosomal protein L20	translation
	ILMN_1693352	MRPL20	mitochondrial ribosomal protein L20	translation
	ILMN_1663220	MRPL22	mitochondrial ribosomal protein L22	translation
	ILMN_1748819	MRPL22	mitochondrial ribosomal protein L22	translation
	ILMN_1695576	MRPL24	mitochondrial ribosomal protein L24	translation
	ILMN_2371964	MRPS12	mitochondrial ribosomal protein S12	translation
	ILMN_1680703	MRPS15	mitochondrial ribosomal protein S15	translation
	ILMN_2192032	SRP19	signal recognition particle 19kDa	translation / cotranslational protein targeting to membrane
	ILMN_1722905	MRPS11	mitochondrial ribosomal protein S11	translation / detection of DNA damage
	ILMN_1760954	DENR	density-regulated protein	formation of translation preinitiation complex
	ILMN_1726755	COPS4	COP9 constitutive photomorphogenic homolog subunit 4 (Arabidopsis)	protein deneddylation
	ILMN_1813275	DUSP22	dual specificity phosphatase 22	protein dephosphorylation
	ILMN_2384056	GPER	G protein-coupled estrogen receptor 1	positive regulation of protein phosphorylation
	ILMN_2336982	NPTN	neuroplastin	positive regulation of protein phosphorylation
	ILMN_1706521	CSNK1G2	casein kinase 1, gamma 2	protein phosphorylation
	ILMN_1704557	RPS6KB1	ribosomal protein S6 kinase, 70kDa, polypeptide 1	protein phosphorylation
	ILMN_1727996	BAG4	BCL2-associated athanogene 4	protein folding
	ILMN_2361695	BAG5	BCL2-associated athanogene 5	protein folding
	ILMN_1703718	CCT7	chaperonin containing TCP1, subunit 7 (eta)	protein folding
	ILMN_1744713	PARK7	parkinson protein 7	negative regulation of protein phosphorylation
	ILMN_1707475	UBE2E2	ubiquitin-conjugating enzyme E2E 2	ISG15-protein conjugation
	ILMN_2400183	DPH5	DPH5 homolog (S. cerevisiae)	methylation
	ILMN_2201347	ZDHHC3	zinc finger, DHHC-type containing 3	protein palmitoylation
	ILMN_1682935	LYPLAL1	lysophospholipase-like 1	protein depalmitoylation
	ILMN_1671621	PCMT1	protein-L-isoaspartate (D-aspartate) O-methyltransferase	protein modification
	ILMN_1690392	COMMD3	COMM domain containing 3	protein modification
	ILMN_1808938	PIGF	phosphatidylinositol glycan anchor biosynthesis, class F	protein modification / protein lipidation / GPI anchor biosynthetic process
	ILMN_2405592	EMC6	ER membrane protein complex subunit 6	ER membrane protein complex
	ILMN_1814650	TRAPPC4	trafficking protein particle complex 4	ER to Golgi vesicle-mediated transport
	ILMN_1811592	ARHGAP21	Rho GTPase activating protein 21	Golgi organization
	ILMN_1728907	SCAMP1	secretory carrier membrane protein 1	post-Golgi vesicle-mediated transport
Intracellular/extracellular protein transport	ILMN_2235745	GRIPAP1	GRIP1 associated protein 1	biological_process / early endosome
	ILMN_1750256	ALS2	amyotrophic lateral sclerosis 2 (juvenile)	endosome organization
	ILMN_1761260	COBLL1	COBL-like 1	extracellular vesicular exosome
	ILMN_1737084	TXLNA	taxilin alpha	exocytosis
	ILMN_1662426	AP2S1	adaptor-related protein complex 2, sigma 1 subunit	intracellular protein transport
	ILMN_1703379	VPS41	vacuolar protein sorting 41 homolog (S. cerevisiae)	intracellular protein transport
	ILMN_1678612	ANXA6	annexin A6	ion transmembrane transport
Apoptosis, proteolysis, ubiquitination, response to stress	ILMN_1807044	UBAC1	UBA domain containing 1	protein ubiquitination
	ILMN_2058070	NEDD8	neural precursor cell expressed, developmentally down-regulated 8	cellular protein modification process / ubiquitination
	ILMN_1656676	ZYG11B	zyg-11 homolog B (C. elegans)	binding / probably involved in ubiquitination
	ILMN_1768784	PSMC2	proteasome (prosome, macropain) 26S subunit, ATPase, 2	proteolysis
	ILMN_1764549	UBE3A	ubiquitin protein ligase E3A	proteolysis
	ILMN_1815682	C3orf37	chromosome 3 open reading frame 37	proteolysis
	ILMN_1748651	PSMB3	proteasome (prosome, macropain) subunit, beta type, 3	proteolysis involved in cellular protein catabolic process
	ILMN_1711862	RNF7	ring finger protein 7	apoptosis in response to oxidative stress
	ILMN_1731619	DAD1	defender against cell death 1	apoptosis/post-translational protein modification
	ILMN_1759252	ADD1	adducin 1 (alpha)	apoptotic process
	ILMN_1803423	ARHGEF6	Rac/Cdc42 guanine nucleotide exchange factor (GEF) 6	apoptotic process
	ILMN_1774334	HIGD2A	HIG1 hypoxia inducible domain family, member 2A	negative regulation of apoptotic process
	ILMN_2188204	ATG12	autophagy related 12	autophagic vacuole assembly
	ILMN_2112493	DAP	death-associated protein	autophagy
	ILMN_1797828	DDRGK1	DDRGK domain containing 1	protection against ER stress
	ILMN_2156267	EIF2AK1	eukaryotic translation initiation factor 2-alpha kinase 1	response to stress
	ILMN_1787680	VIMP	VCP-interacting membrane protein	intracellular protein transport / negative regulation of acute inflammatory response to antigenic stimulus / ER overload response
	ILMN_2374164	HERPUD1	homocysteine-inducible, endoplasmic reticulum stress-inducible, ubiquitin-like domain member 1	response to unfolded protein
	ILMN_1670472	FAF2	Fas associated factor family member 2	response to unfolded protein
	ILMN_1729216	CRYAB	crystallin, alpha B	regulation of cell death
Carbohydrate metabolism, lipid metabolism, other metabolic processes	ILMN_1807283	NDST1	N-deacetylase/N-sulfotransferase (heparan glucosaminyl) 1	carbohydrate metabolic process
	ILMN_2079004	MDH2	malate dehydrogenase 2, NAD (mitochondrial)	carbohydrate metabolic process
	ILMN_1746588	TALDO1	transaldolase 1	carbohydrate metabolic process
	ILMN_1732809	ALG9	asparagine-linked glycosylation 9, alpha-1,2-mannosyltransferase homolog (S. cerevisiae)	dolichol-linked oligosaccharide biosynthetic process
	ILMN_1658992	DPM1	dolichyl-phosphate mannosyltransferase polypeptide 1, catalytic subunit	dolichol-linked oligosaccharide biosynthetic process
	ILMN_1761259	EXT2	exostosin 2	glycosaminoglycan biosynthetic process
	ILMN_1729533	APOA1BP	apolipoprotein A-I binding protein	biological_process
	ILMN_1723414	HACL1	2-hydroxyacyl-CoA lyase 1	fatty acid alpha-oxidation
	ILMN_2217329	IAH1	isoamyl acetate-hydrolyzing esterase 1 homolog (S. cerevisiae)	lipid metabolic process
	ILMN_1751956	MGST3	microsomal glutathione S-transferase 3	lipid metabolic process / leukotriene production involved in inflammatory response
	ILMN_2057573	ESYT2	extended synaptotagmin-like protein 2	lipid transport
	ILMN_2249473	SPTLC1	serine palmitoyltransferase, long chain base subunit 1	sphingolipid metabolic process
	ILMN_1764321	ACOT4	acyl-CoA thioesterase 4	very long-chain fatty acid metabolic process
	ILMN_1741392	SLC25A20	solute carrier family 25 (carnitine/acylcarnitine translocase), member 20	transport / carnitine shuttle / lipid metabolic process
	ILMN_2224833	ADIPOR2	adiponectin receptor 2	hormone-mediated signaling pathway / fatty acid oxidation / adiponectin-activated signaling pathway
	ILMN_1737685	CRLS1	cardiolipin synthase 1	phospholipid metabolic process
	ILMN_1667711	PLA2G16	phospholipase A2, group XVI	phospholipid metabolic process
	ILMN_1689097	NAA20	N(alpha)-acetyltransferase 20, NatB catalytic subunit	metabolic process / N-acetyltransferase activity
	ILMN_1721669	IDH3B	isocitrate dehydrogenase 3 (NAD+) beta	tricarboxylic acid cycle
	ILMN_2323801	MOCS1	molybdenum cofactor synthesis 1	vitamin metabolic process
	ILMN_2379520	HAGH	hydroxyacylglutathione hydrolase	glutathione biosynthetic process
Respiratory electron transport chain, mitochondria	ILMN_1675239	NDUFA7	NADH dehydrogenase (ubiquinone) 1 alpha subcomplex, 7, 14.5kDa	respiratory electron transport chain
	ILMN_1759729	NDUFA8	NADH dehydrogenase (ubiquinone) 1 alpha subcomplex, 8, 19kDa	respiratory electron transport chain
	ILMN_1760741	NDUFA9	NADH dehydrogenase (ubiquinone) 1 alpha subcomplex, 9, 39kDa	respiratory electron transport chain
	ILMN_1756355	NDUFS3	NADH dehydrogenase (ubiquinone) Fe-S protein 3, 30kDa (NADH-coenzyme Q reductase)	respiratory electron transport chain
	ILMN_1776104	NDUFS5	NADH dehydrogenase (ubiquinone) Fe-S protein 5, 15kDa (NADH-coenzyme Q reductase)	respiratory electron transport chain
	ILMN_1691436	BLVRA	biliverdin reductase A	respiratory electron transport chain
	ILMN_1762115	CRYZL1	crystallin, zeta (quinone reductase)-like 1	respiratory electron transport chain
	ILMN_1730416	CYCS	cytochrome c, somatic	respiratory electron transport chain
	ILMN_1707901	DHRS7B	dehydrogenase/reductase (SDR family) member 7B	respiratory electron transport chain
	ILMN_2113535	PCYOX1	prenylcysteine oxidase 1	respiratory electron transport chain
	ILMN_1759453	UQCRB	ubiquinol-cytochrome c reductase binding protein	respiratory electron transport chain
	ILMN_1701749	UQCRFS1	ubiquinol-cytochrome c reductase, Rieske iron-sulfur polypeptide 1	respiratory electron transport chain
	ILMN_1663512	COX5B	cytochrome c oxidase subunit Vb	respiratory electron transport chain
	ILMN_2211780	SLC25A4	solute carrier family 25 (mitochondrial carrier	respiratory electron transport chain
	ILMN_1681670	SLC25A4	solute carrier family 25 (mitochondrial carrier	respiratory electron transport chain
	ILMN_1772929	ATP5J	ATP synthase, H+ transporting, mitochondrial Fo complex, subunit F6	respiratory electron transport chain
	ILMN_2348093	ATP5J	ATP synthase, H+ transporting, mitochondrial Fo complex, subunit F6	respiratory electron transport chain
	ILMN_1751615	COQ10B	coenzyme Q10 homolog B (S. cerevisiae)	respiratory electron transport chain
	ILMN_1748916	TIMM21	translocase of inner mitochondrial membrane 21 homolog (yeast)	respiratory electron transport chain
	ILMN_1773493	TIMM23	translocase of inner mitochondrial membrane 23 homolog (yeast)	mitochondrial membrane protein
	ILMN_1679555	TIMM23	translocase of inner mitochondrial membrane 23 homolog (yeast)	mitochondrial membrane protein
	ILMN_1716053	AK2	adenylate kinase 2	nucleobase, nucleoside and nucleotide interconversion
	ILMN_1796165	GLRX5	glutaredoxin 5	hemopoiesis
	ILMN_1654151	COX6C	cytochrome c oxidase subunit VIc	generation of precursor metabolites and energy / respiratory electron transport chain
	ILMN_1663664	MRPS10	mitochondrial ribosomal protein S10	biological_process
	ILMN_1718424	MRPS28	mitochondrial ribosomal protein S28	biological_process / mitochondrial small ribosomal subunit
	ILMN_1691090	MPV17	MpV17 mitochondrial inner membrane protein	mitochondrial genome maintenance
	ILMN_1729816	VDAC3	voltage-dependent anion channel 3	transmembrane transport
	ILMN_1795007	C2orf47	chromosome 2 open reading frame 47	mitochondrion
	ILMN_2415189	ATP1A1	ATPase, Na+/K+ transporting, alpha 1 polypeptide	regulation of sodium ion transport
	ILMN_2217809	TMEM126A	transmembrane protein 126A	optic nerve development
Signal transduction, inflammation	ILMN_1690320	TTC23	tetratricopeptide repeat domain 23	protein binding
	ILMN_1678140	TTC4	tetratricopeptide repeat domain 4	protein binding
	ILMN_1718734	MLLT6	myeloid/lymphoid or mixed-lineage leukemia (trithorax homolog, Drosophila)	protein binding
	ILMN_1782439	CNN3	calponin 3, acidic	actomyosin structure organization / protein binding
	ILMN_1745256	CXXC5	CXXC finger protein 5	signal transduction
	ILMN_2403946	FEZ2	fasciculation and elongation protein zeta 2 (zygin II)	signal transduction
	ILMN_2262275	TRIM13	tripartite motif containing 13	signal transduction
	ILMN_2210386	TMEM17	transmembrane protein 17	smoothened signaling pathway
	ILMN_1662438	SOD1	superoxide dismutase 1, soluble	activation of MAPK activity
	ILMN_1803819	IQGAP1	IQ motif containing GTPase activating protein 1	energy reserve metabolic process
	ILMN_2188119	ARL16	ADP-ribosylation factor-like 16	small GTPase mediated signal transduction
	ILMN_1688526	ARL5A	ADP-ribosylation factor-like 5A	small GTPase mediated signal transduction
	ILMN_1664216	NKIRAS1	NFKB inhibitor interacting Ras-like 1	GTP catabolic process
	ILMN_1750409	RAB9A	RAB9A, member RAS oncogene family	GTP catabolic process
	ILMN_1755364	RALA	v-ral simian leukemia viral oncogene homolog A (ras related)	GTP catabolic process
	ILMN_1664608	INPP5A	inositol polyphosphate-5-phosphatase, 40kDa	inositol phosphate metabolic process
	ILMN_1770623	FAM58A	family with sequence similarity 58, member A	regulation of cyclin-dependent protein serine/threonine kinase activity
	ILMN_2059535	PPM1F	protein phosphatase, Mg2+/Mn2+ dependent, 1F	negative regulation of protein kinase activity
	ILMN_2195236	PGRMC2	progesterone receptor membrane component 2	steroid hormone mediated signaling pathway
	ILMN_1810334	COMMD7	COMM domain containing 7	negative regulation of NF-kappaB transcription factor activity
	ILMN_1796179	HIST1H2BK	histone cluster 1, H2bk	innate immune response in mucosa
	ILMN_1727043	GLT25D1	glycosyltransferase 25 domain containing 1	lipopolysaccharide biosynthetic process
	ILMN_1710078	TMEM181	transmembrane protein 181	pathogenesis
Angiogenesis	ILMN_1733931	PDCD6	programmed cell death 6	angiogenesis / protein transport
	ILMN_1675222	PLXND1	plexin D1	angiogenesis / protein transport
	ILMN_2409167	ANXA2	annexin A2	negative regulation of catalytic activity / angiogenesis
	ILMN_2154322	SEMA3E	sema domain, immunoglobulin domain (Ig), short basic domain, secreted, (semaphorin) 3E	patterning of blood vessels
Cellular components, other processes	ILMN_1704961	ACTG1	actin, gamma 1	retina homeostasis
	ILMN_1784292	ANKMY2	ankyrin repeat and MYND domain containing 2	metal ion binding
	ILMN_1722066	ARMC1	armadillo repeat containing 1	metal ion transport
	ILMN_2343010	BOLA3	bolA homolog 3 (E. coli)	biological_process
	ILMN_2053281	C14orf149	chromosome 14 open reading frame 149	metabolic process
	ILMN_2073543	C15orf63	chromosome 15 open reading frame 63	biological_process
	ILMN_1755909	C20orf11	chromosome 20 open reading frame 11	nucleus
	ILMN_2051684	C4orf3	chromosome 4 open reading frame 3	integral component of membrane
	ILMN_2187718	COX17	COX17 cytochrome c oxidase assembly homolog (S. cerevisiae)	generation of precursor metabolites and energy
	ILMN_2163306	FAM120A	family with sequence similarity 120A	cytoplasm
	ILMN_1726222	FLOT2	flotillin 2	cell adhesion
	ILMN_1656082	H3F3A	H3 histone, family 3A	nucleosome assembly
	ILMN_1726306	HMBS	hydroxymethylbilane synthase	tetrapyrrole biosynthetic process
	ILMN_1652490	MANSC1	MANSC domain containing 1	integral component of membrane
	ILMN_2343097	NCALD	neurocalcin delta	synaptic transmission
	ILMN_1691506	NGRN	neugrin, neurite outgrowth associated	neuron differentiation
	ILMN_1702073	ODF2L	outer dense fiber of sperm tails 2-like	centrosome
	ILMN_1781388	PGM5	phosphoglucomutase 5	cell adhesion
	ILMN_1709590	PGM5	phosphoglucomutase 5	cell adhesion
	ILMN_2366388	PRDX1	peroxiredoxin 1	skeletal system development
	ILMN_2366391	PRDX1	peroxiredoxin 1	skeletal system development
	ILMN_1684440	PXN	paxillin	muscle contraction
	ILMN_2206188	SHROOM4	shroom family member 4	actin filament organization
	ILMN_2404795	SULT1A1	sulfotransferase family, cytosolic, 1A, phenol-preferring, member 1	metabolic process / catecholamine metabolic process
	ILMN_1784287	TGFBR3	transforming growth factor, beta receptor III	epithelial to mesenchymal transition
	ILMN_1766851	TMEM126B	transmembrane protein 126B	biological_process
	ILMN_2047599	TMEM50B	transmembrane protein 50B	biological_process
	ILMN_2340065	UBL5	ubiquitin-like 5	biological_process
	ILMN_1803564	YIPF1	Yip1 domain family, member 1	membrane
	ILMN_1728512	YWHAH	tyrosine 3-monooxygenase/tryptophan 5-monooxygenase activation protein, eta polypeptide	regulation of sodium ion transport
Other	ILMN_1669982	CCDC85A	coiled-coil domain containing 85A	NA
	ILMN_2054554	DTWD2	DTW domain containing 2	NA
	ILMN_1784299	C19orf43	chromosome 19 open reading frame 43	NA
	ILMN_1802971	FAM160B2	family with sequence similarity 160, member B2	NA
	ILMN_1887344	HS.128287	NA	NA
	ILMN_1869109	HS.213061	NA	NA
	ILMN_1852502	HS.281940	NA	NA
	ILMN_1848552	HS.370359	NA	NA
	ILMN_1885986	HS.516356	NA	NA
	ILMN_1821844	HS.537439	NA	NA
	ILMN_1830301	HS.539523	NA	NA
	ILMN_1914354	HS.540016	NA	NA
	ILMN_1854823	HS.540971	NA	NA
	ILMN_1872419	HS.544637	NA	NA
	ILMN_1855117	HS.563110	NA	NA
	ILMN_1911162	HS.570713	NA	NA
	ILMN_1896174	HS.576531	NA	NA
	ILMN_1912581	HS.577474	NA	NA
	ILMN_2402930	LOC440926	NA	NA
	ILMN_1673933	LOC440341	similar to nuclear pore complex interacting protein	NA
	ILMN_1677906	LOC643287	similar to prothymosin alpha	NA
	ILMN_1742887	LOC645058	similar to hepatitis B virus x-interacting protein	NA
	ILMN_1685774	LOC647340	similar to ATP synthase, H+ transporting, mitochondrial F1 complex, gamma subunit isoform H (heart) precursor	NA
	ILMN_1675852	LOC650518	similar to Proteasome subunit alpha type 6	NA
	ILMN_1692072	LOC728006	hypothetical protein LOC728006	NA
sAT gene expression probes (N=257) whose change was associated with improvement in clinical outcomes from baseline to week 6 of the calorie restriction period are shown. FunNet, Gene Ontology, and GeneCards have been used for functional annotations. Groupings into gene class (first column) have been done manually.

## Sheet: SupplTable 5
Supplementary Table 5. List of variables included in ScaleNet network reconstruction.
Class	Variable	Description
Clinical	Glucose
	Insulin
	HOMA-B
	HOMA-S
	HOMA-IR
	Disse index
	QUICKI
	revised QUICKI
	Insulin:Glucose
	FIRI
	Adipocyte diameter
	NEFA
Diet	% Carbohydrate
	Fiber
	Alcohol
Metagenomic species	GU:41	Order: Clostridiales
	GU_228	Best hit: uncultured Faecalibacterium sp.
	GU:84	Genus: Alistipes
Fecal metabolic features	FECAL_85	NA
	FECAL_100	NA
	FECAL_103	NA
	FECAL_157	NA
	FECAL_175	NA
	FECAL_180	NA
	FECAL_220	Valeric acid
	FECAL_224	NA
	FECAL_268	NA
	FECAL_276	NA
	FECAL_363	NA
	FECAL_426	NA
	FECAL_496	NA
	FECAL_510	NA
	FECAL_591	NA
	FECAL_649	NA
	FECAL_650	NA
	FECAL_653	NA
	FECAL_658	NA
	FECAL_933	NA
	FECAL_936	NA
	FECAL_940	NA
	FECAL_1065	NA
	FECAL_1070	NA
Urine metabolic features	URINE_21	NA
	URINE_36	NA
	URINE_69	NA
	URINE_73	Lysine
	URINE_74	Lysine
	URINE_80	NA
	URINE_81	NA
	URINE_88	NA
	URINE_89	NA
	URINE_90	Lysine
	URINE_94	NA
	URINE_96	NA
	URINE_116	NA
	URINE_123	NA
	URINE_162	NA
	URINE_286	NA
	URINE_294	NA
	URINE_295	NA
	URINE_300	NA
Serum metabolic features	SERUM_7	Leucine
	SERUM_9	Valine
	SERUM_10	Valine + Isoleucine
	SERUM_24	Leucine + Lysine
	SERUM_25	Lysine
	SERUM_48	NA
	SERUM_64	NA
	SERUM_65	Lysine
	SERUM_67	Creatine
	SERUM_73	NA
	SERUM_74	Acetylcarnitine
	SERUM_85	Glucose
	SERUM_87	Glucose
	SERUM_88	Glucose
	SERUM_89	Glucose
	SERUM_94	Valine
	SERUM_95	NA
	SERUM_98	Glucose
	SERUM_101	Glucose
	SERUM_103	Glucose
	SERUM_108	NA
	SERUM_112	NA
Subcutaneous adipose tissue probes	ILMN_1772929 (ATP5J)	ATP synthase, H+ transporting, mitochondrial Fo complex, subunit F6
	ILMN_2348093 (ATP5J)	ATP synthase, H+ transporting, mitochondrial Fo complex, subunit F6
	ILMN_1748916 (TIMM21)	translocase of inner mitochondrial membrane 21 homolog (yeast)
	ILMN_1751615 (COQ10B)	coenzyme Q10 homolog B (S. cerevisiae)
	ILMN_1663512 (COX5B)	cytochrome c oxidase subunit Vb
	ILMN_1759729 (NDUFA8)	NADH dehydrogenase (ubiquinone) 1 alpha subcomplex, 8, 19kDa
	ILMN_1759453 (UQCRB)	ubiquinol-cytochrome c reductase binding protein
	ILMN_1796113 (BCDIN3D)	BCDIN3 domain containing
	ILMN_1733696 (IMP3)	IMP3, U3 small nucleolar ribonucleoprotein, homolog (yeast)
	ILMN_2218450 (LSM1)	LSM1 homolog, U6 small nuclear RNA associated (S. cerevisiae)
	ILMN_1759952 (PSMA5)	proteasome (prosome, macropain) subunit, alpha type, 5
	ILMN_1748819 (MRPL22)	mitochondrial ribosomal protein L22
	ILMN_1695576 (MRPL24)	mitochondrial ribosomal protein L24
	ILMN_2192032 (SRP19)	signal recognition particle 19kDa
	ILMN_1722905 (MRPS11)	mitochondrial ribosomal protein S11
	ILMN_1808938 (PIGF)	phosphatidylinositol glycan anchor biosynthesis, class F
	ILMN_1690392 (COMMD3)	COMM domain containing 3
	ILMN_1711862 (RNF7)	ring finger protein 7
	ILMN_1731619 (DAD1)	defender against cell death 1
	ILMN_1707475 (UBE2E2)	ubiquitin-conjugating enzyme E2E 2
	ILMN_1797828 (DDRGK1)	DDRGK domain containing 1
	ILMN_2405592 (EMC6)	ER membrane protein complex subunit 6
	ILMN_2206716 (JTB)	jumping translocation breakpoint
	ILMN_1745329 (PRR14)	proline rich 14
	ILMN_2379520 (HAGH)	hydroxyacylglutathione hydrolase
	ILMN_1751956 (MGST3)	microsomal glutathione S-transferase 3
	ILMN_2217329 (IAH1)	isoamyl acetate-hydrolyzing esterase 1 homolog (S. cerevisiae)
	ILMN_1716053 (AK2)	adenylate kinase 2
	ILMN_1742887 (LOC645058)	similar to hepatitis B virus x-interacting protein
	ILMN_1887344 (HS.128287)	NA
	ILMN_1821844 (HS.537439)	NA
	ILMN_1854823 (HS.540971)	NA
These variables represented the top 20% of connections with improvement insulin sensitivity. For gene functional annotations see Table S4.

## Sheet: SupplTable 6
Supplementary Table 6. Population characteristics of overweight/obese subjects (unpublished study), corroborating results in the main study population.
		BASELINE		WEEK 12
Variable	Number	Median	IQR	Median	IQR	Padj
Age	27	37	23
Sex M	8
F	19
BMI (kg/m2)	27	31.17	3.35	30.16	2.85	1.99671e-08
Hip circumference (cm)	27	112	8.5	108	9	2.19343e-05
Waist circumference (cm)	27	106.5	16.5	93	9	1.99671e-08
Waist-to-Hip ratio	27	0.95	0.12	0.86	0.12	2.00332e-07
Fat mass (%)	27	42.96	8.03	39.56	8.71	0.00102676
Fat free mass (%)	27	54.37	8.46	57.2	8.28	0.000645979
% Android fat	27	58.4	9.97	56.69	8.06	0.00952956
% Gynoid	27	38.55	9.21	39.51	9.51	0.150733
Adipocyte diameter (µm)	26	111.91	11.36	96.78	13.91	1.99671e-08
Serum triglycerides (mM)	27	1.03	1	0.89	0.43	0.0476231
NEFA (mM)	27	0.36	0.21	0.32	0.26	0.915881
Cholesterol (mM)	27	5	1.42	4.82	1.42	0.655669
HDL (mM)	27	1.27	0.62	1.4	0.65	1.0767e-06
LDL (mM)	27	3.21	1.24	2.87	1.14	0.00952956
Insulin (µUI/ml)	27	6.3067	5.78834	5.87473	4.06048	0.328317
Glucose (mM)	27	5.55	0.77	5.37	0.53	0.0338614
HOMA2-IR	27	1.01	0.88	0.89	0.62	0.324355
HOMA2-B	27	76.4	41.7	82.1	34.6	0.925576
HOMA2-S	27	98.6	85.9	112.2	76.1	0.353212
Revised QUICKI	27	0.45	0.07	0.44	0.04	0.392896
Wilcoxon signed rank sum test, adjusted p-values (Padj, BH correction) are shown. BMI = body mass index; NEFA = non-esterified fatty acids; HDL = high density lipoprotein; LDL = low density lipoprotein; revised QUICKI = revised quantitative insulin sensitivity check index; IQR = interquartile range.
